# Supplementary material for: Copy number variation in bipolar disorder
Source: Mol Psychiatry. 2015 Jan 6;21(1):89–93. doi: 10.1038/mp.2014.174 (PMC5038134; doi:10.1038/mp.2014.174)
Supplement: Supplementary Table 1 [file mp2014174x2.xls]

## Sheet: Table S1
				Dataset	Source (accession ID)	Array (N probes on array)	N Samples before QC	N samples after QC
				Schizophrenia Batch 1	Broad Institute	HumanOmniExpress-12v1 (730,525)	2 469	2 393
				Schizophrenia Batch 2	Broad Institute	HumanOmniExpressExome-8v1 (951,117)	3 621	3 490
				Schizophrenia Batch 3	Broad Institute	HumanOmniExpressExome-8v1 (951,117)	1 039	999
				Bipolar disorder Batch 1	Broad Institute	HumanOmniExpress-12v1 (730,525)	1 516	1 500
				Bipolar disorder Batch 2	Broad Institute	HumanOmniExpressExome-8v1 (951,117)	1 121	1 091
				The Genetic Architecture of Smoking and Smoking Cessation	dbGaP (phs000404.v1.p1)	Illumina HumanOmni2.5 (2,443,179)	1 491	1 488
				High Density SNP Association Analysis of Melanoma: Case-Control and Outcomes Investigation	dbGaP (phs000187.v1.p1)	Illumina HumanOmni1_Quad_v1-0-B (1,051,295)	3 102	2 971
				Genetic Epidemiology of Refractive Error in the KORA Study	dbGaP (phs000303.v1.p1)	Illumina HumanOmni2.5 (2,443,179)	1 869	1 857
				Wellcome Trust Case control consortium 2 (WTCCC2) control samples	EGA (EGAD00000000024,	Illumina 1.2M (1,238,733	2 913	2 526
					EGAD00000000022)
