# Supplementary material for: Copy number variation in bipolar disorder
Source: Mol Psychiatry. 2015 Jan 6;21(1):89–93. doi: 10.1038/mp.2014.174 (PMC5038134; doi:10.1038/mp.2014.174)
Supplement: Supplementary Table 2 [file mp2014174x3.xls]

## Sheet: Table S1
		Sample	Total Excluded	Total Retained		Ethnicity (Excluded/Retained)
						European	African	Others
		Bipolar Disorder	46	2591		2591	0	0
		Schizophrenia	247	6882		223/6307	12/251	12/324
		Smoking	3	1488		1/938	0/478	2 / 72
		Melanoma	131	2971		131/2955	0	0/16
		Kora	12	1857		12/1857	0	0
		WTCCC2	387	2526		386/2519	0/0	1/7
