# Supplementary material for: Copy number variation in bipolar disorder
Source: Mol Psychiatry. 2015 Jan 6;21(1):89–93. doi: 10.1038/mp.2014.174 (PMC5038134; doi:10.1038/mp.2014.174)
Supplement: Supplementary Table 3 [file mp2014174x4.xls]

## Sheet: Table S3
					CNV frequency, %, (n/N)
	Locus	Position			Malhotra & Sebat (2012)6 (Unipolars excluded)	Current BDRN BD study	Bergen et al., (2012)7	Grozeva et al., (2010)8	TOTAL BD			TOTAL CONTROLS (Rees et al., 2013)2
1	1q21.1 del	chr1:146,57-147,39			0% (0/5,543)	0.039% (1/2,591)	0.24% (2/834)	-	0.033% (3/8,968)			0.021% (17/81,821)
2	1q21.1 dup	chr1:146,57-147,39			0.13% (6/4,659)	0.039% (1/2,591)	0.12% (1/834)	-	0.099% (8/8,084)			0.037% (24/64,046)
3	NRXN1 del	chr2:50,15-51,26			-	0% (0/2,591)	-	0% (0/1,697)	0% (0/4,288)			0.020% (10/51,161)
4	3q29 del	chr3:195,73-197,34			0.043% (2/4,659)	0% (0/2,591)	0% (0/834)	-	0.025% (2/8,084)			0.0014% (1/69,965)
5	WBS dup	chr7:72,74-74,14			0% (0/4,659)	0% (0/2,591)	-	-	0% (0/7,250)			0.0058% (2/34,455)
6	VIPR2 dup	chr7:158,82-158,94			0.049% (2/4,659)	0% (0/2,591)	0% (0/834)	-	0.043% (2/8,084)			0.069% (17/24,815)
7	15q11.2 del	chr15:22,80-23,09			0.14% (8/5,541)	0.27% (7/2,591)	0% (0/834)	-	0.17% (15/8,966)			0.28% (227/81,802)
8	AS/PWS dup	chr15:24,82-28,43			0% (0/4,659)	0% (0/2,591)	0% (0/834)	-	0% (0/8,084)			0.0063% (3/47,686)
9	15q13.3 del	chr15:31,13-32,48			0.021% (1/4,659)	0% (0/2,591)	0.12% (1/834)	-	0.043% (2/8,084)			0.019% (15/80,422)
10	16p13.11 dup	chr16:15,51-16,30			0% (0/4,659)	0.23% (6/2,591)	0.36% (3/834)	-	0.11% (9/8,084)			0.13% (93/69,289)
11	16p11.2 distal del	chr16:28,82-29,05			-	0% (0/2,591)	-	0% (0/1,697)	0% (0/4,288)			0.018% (5/27,045)
12	16p11.2 dup	chr16:29,64-30,20			0.14% (8/5,704)	0.12% (3/2,591)	0.12% (1/834)	-	0.13% (12/9,129)			0.030% (19/63,068)
13	17p12 del	chr17:14,16-15,43			0.054% (3/5,541)	0.039% (1/2,591)	-	-	0.049% (4/8,132)			0.026% (17/65,402)
14	17q12 del	chr17:34,81-36,20			0% (0/4,659)	0% (0/2,591)	-	-	0% (0/7,250)			0.0054% (4/74,447)
15	22q11.2 del	chr22:19,02-20,26			0.021% (1/4,659)	0% (0/2,591)	0% (0/834)	-	0.012% (1/8,084)			0% (0/77,055)
