# Supplementary material for: Copy number variation in bipolar disorder
Source: Mol Psychiatry. 2015 Jan 6;21(1):89–93. doi: 10.1038/mp.2014.174 (PMC5038134; doi:10.1038/mp.2014.174)
Supplement: Supplementary Table 4 [file mp2014174x5.xls]

## Sheet: Sheet1
Gene	CHR	Start Position	End Position	Type	Fisher's Exact P-value	N deletions in 2,591 BD cases	N deletions in 8,442 controls	N duplications in 2,591 BD cases	N duplictions in 8,442 controls
CNST	1	246729639	246831884	Duplication	0.0386	0	2	3	1
LYG2	2	99858711	99871570	Duplication	0.036	0	0	9	12
LYG1	2	99900701	99917639	Duplication	0.0228	0	0	9	10
FAM117B	2	203499901	203634480	Duplication	0.0029	0	1	5	1
ICA1L	2	203637873	203736708	Duplication	0.0029	0	1	5	1
CNTN6	3	1134342	1445292	Deletion	0.0179	5	3	3	14
ARPP21	3	35680666	35727379	Duplication	0.048	0	0	16	29
LOC100507053	4	100010008	100222513	Duplication	0.0116	3	10	3	0
ADH1A	4	100197523	100212185	Duplication	0.0116	0	1	3	0
TSG1	6	94416801	94486199	Deletion	0.0116	3	0	0	0
SGCZ	8	13947373	15095792	Deletion	0.0116	3	0	1	1
TGS1	8	56685791	56738005	Duplication	0.0265	0	0	4	2
FER1L6	8	124864227	125132302	Deletion	0.0596	6	3	0	0
FER1L6-AS1	8	124996378	125053023	Deletion	0.0179	5	3	0	0
MIR5194	8	131020580	131020699	Duplication	0.0386	0	0	3	1
C9orf11	9	27284653	27297137	Duplication	0.0386	0	0	3	1
DIP2C	10	320130	735608	Duplication	0.011	0	0	4	1
MIR5699	10	687629	687718	Duplication	0.0116	0	0	3	0
C10orf108	10	695887	709947	Duplication	0.0116	0	0	3	0
GTPBP4	10	1034349	1063708	Duplication	0.0026	0	0	4	0
IDI2	10	1064847	1071799	Duplication	0.0116	0	0	3	0
IDI2-AS1	10	1068577	1090141	Duplication	0.0116	0	0	3	0
IDI1	10	1085964	1095061	Duplication	0.0116	0	0	3	0
WDR37	10	1102776	1178237	Duplication	0.0386	0	0	3	1
LINC00200	10	1205708	1210612	Duplication	0.011	0	2	4	1
ADARB2	10	1223253	1779670	Duplication	0.0265	0	2	4	2
PDE3B	11	14665269	14893604	Duplication	0.0041	2	3	7	4
CYP2R1	11	14899556	14913751	Duplication	0.033	0	0	5	4
TRIM48	11	55029658	55038595	Duplication	0.0265	0	1	4	2
TRIM51HP	11	55061179	55065708	Duplication	0.0265	0	1	4	2
OR4A16	11	55110677	55111663	Duplication	0.0265	0	2	4	2
OR4A15	11	55135360	55136394	Duplication	0.0265	0	2	4	2
OR4C16	11	55339604	55340536	Duplication	0.0026	2	5	4	0
OR4C11	11	55370830	55371874	Duplication	0.0026	2	7	4	0
OR4P4	11	55405834	55406772	Duplication	0.0026	1	6	4	0
OR4S2	11	55418380	55419315	Duplication	0.0026	0	4	4	0
OR4C6	11	55432643	55433572	Duplication	0.0026	0	10	4	0
OR5D13	11	55540914	55541858	Duplication	0.0026	0	11	4	0
MGAT4C	12	86373037	87232681	Deletion	0.0386	3	1	0	0
CGNL1	15	57668703	57842925	Duplication	0.02	0	0	13	19
GRIN2A	16	9847262	10276611	Duplication	0.0081	0	1	7	5
ATF7IP2	16	10479912	10577495	Duplication	0.0014	1	0	8	4
PLCG2	16	81812863	81996298	Deletion	0.0116	3	0	0	3
FLJ25758	19	7004964	7006426	Duplication	0.0017	4	22	23	34
MBD3L5	19	7030594	7033022	Duplication	0.0049	0	1	21	32
MBD3L4	19	7037755	7040184	Duplication	0.0017	0	1	23	32
MBD3L2	19	7049351	7051746	Duplication	0.0017	0	1	23	32
MBD3L3	19	7056216	7058645	Duplication	0.0017	0	1	23	32
ZNF557	19	7069471	7087978	Duplication	0.004	0	1	23	35
ZNF350	19	52467593	52490079	Duplication	0.0205	0	0	12	16
ZNF615	19	52494587	52511483	Duplication	0.0205	0	0	12	16
NLRP4	19	56347944	56393220	Duplication	0.0386	0	1	3	1
NLRP8	19	56459198	56499995	Duplication	0.0386	1	4	3	1
NLRP5	19	56511092	56573174	Duplication	0.0265	1	4	4	2
ZNF787	19	56598729	56632742	Duplication	0.0386	0	0	3	1
